# Supplementary material for: The Effects of Soft-Segment Molecular Weight on the Structure and Properties of Poly(trimethylene terephthalate)-block-poly(tetramethylene glycol) Copolymers
Source: Polymers (Basel). 2025 Oct 17;17(20):2781. doi: 10.3390/polym17202781 (PMC12567339; doi:10.3390/polym17202781)
Supplement: Supplementary file 1 [file polymers-17-02781-s001.zip]

Archive with 1 entries (1 files):
- polymers-3890344-supplementary.pdf
